# Supplementary material for: A Combined Experimental and Theoretical Study of Nitrofuran Antibiotics: Crystal Structures, DFT Computations, Sublimation and Solution Thermodynamics
Source: Molecules. 2021 Jun 5;26(11):3444. doi: 10.3390/molecules26113444 (PMC8201255; doi:10.3390/molecules26113444)
Supplement: Supplementary file 1 [file molecules-26-03444-s001.zip]

Archive with 1 entries (1 files):
- molecules-1214432-supplementary.pdf
